# Supplementary material for: Characterisation of the Faecal Microbiota in Dogs with Mast Cell Tumours Compared with Healthy Dogs
Source: Animals (Basel). 2025 Jul 27;15(15):2208. doi: 10.3390/ani15152208 (PMC12345436; doi:10.3390/ani15152208)
Supplement: Supplementary file 1 [file animals-15-02208-s001.zip]

Archive with 1 entries (1 files):
- animals-3720533-supplementary.xlsx
